# Supplementary material for: Identification and Characterization of Common Bean (Phaseolus vulgaris) Non-Nodulating Mutants Altered in Rhizobial Infection
Source: Plants (Basel). 2023 Mar 14;12(6):1310. doi: 10.3390/plants12061310 (PMC10059843; doi:10.3390/plants12061310)
Supplement: Supplementary file 1 [file plants-12-01310-s001.zip]

Archive with 2 entries (2 files):
- plants-2235049-Table S1.pdf
- Supplemental Figure S1.jpg
